# Supplementary material for: Association between fetal sex and maternal plasma microRNA responses to prenatal alcohol exposure: evidence from a birth outcome-stratified cohort
Source: Biol Sex Differ. 2020 Sep 10;11:51. doi: 10.1186/s13293-020-00327-2 (PMC7488011; doi:10.1186/s13293-020-00327-2)
Supplement: Supplementary file 2 — Additional file 2. Likely alcohol-sensitive, fetal sex-specific miRNAs (ANOVA-Bootstrap). Table includes MIMAT numbers, chromosomal location and names of the likely alcohol-sensitive, fetal sex-specific miRNAs for each sex in HEa and HEua in each of the second and third trimesters. [file 13293_2020_327_MOESM2_ESM.xlsx]

## Sheet: Sheet1
Male Specific – Alcohol Sensitive Second Trimester										Female Specific – Alcohol Sensitive Second Trimester
Mimat Number	Name	Chromosomal Location								Mimat Number	Name	Chromosomal Location
MIMAT0000703	hsa-miR-361-5p	chrX								MIMAT0003884	hsa-miR-454-5p	chr17
MIMAT0000077	hsa-miR-22-3p	chr17								MIMAT0009447	hsa-miR-1972	chr16
MIMAT0000752	hsa-miR-328-3p	chr16								MIMAT0000083	hsa-miR-26b-5p	chr2
MIMAT0000449	hsa-miR-146a-5p	chr5								MIMAT0004672	hsa-miR-106b-3p	chr7
MIMAT0000680	hsa-miR-106b-5p	chr7								MIMAT0000435	hsa-miR-143-3p	chr5
MIMAT0000081	hsa-miR-25-3p	chr7								MIMAT0000231	hsa-miR-199a-5p	chr19
MIMAT0000064	hsa-let-7c-5p	chr21								MIMAT0000451	hsa-miR-150-5p	chr19
MIMAT0000757	hsa-miR-151a-3p	chr8								MIMAT0000764	hsa-miR-339-5p	chr7
MIMAT0000510	hsa-miR-320a	chr8								MIMAT0005897	hsa-mir-1245a	chr2
MIMAT0004570	hsa-miR-223-5p	chrX
Male Specific – Alcohol Sensitive Third Trimester										Female Specific – Alcohol Sensitive Third Trimester
Mimat Number	Name	Chromosomal Location								Mimat Number	Name	Chromosomal Location
MIMAT0000067	hsa-let-7f-5p	chr9, chrX								MIMAT0001629	hsa-miR-329-3p	chr14
MIMAT0000087	hsa-miR-30a-5p	chr6								MIMAT0005792	hsa-miR-320b	chr1
MIMAT0003322	hsa-miR-652-3p	chrX								MIMAT0010133	hsa-miR-2110	chr10
MIMAT0003393	hsa-miR-425-5p	chr3								MIMAT0000423	hsa-miR-125b-5p	chr11, chr21
MIMAT0001340	hsa-miR-423-3p	chr17								MIMAT0003308	hsa-miR-638	chr19
MIMAT0004808	hsa-miR-625-3p	chr14
MIMAT0004780	hsa-miR-532-3p	chrX
MIMAT0000243	hsa-miR-148a-3p	chr7
MIMAT0000765	hsa-miR-335-5p	chr7
MIMAT0000064	hsa-let-7c-5p	chr21
MIMAT0000444	hsa-miR-126-5p	chr9
MIMAT0000423	hsa-miR-125b-5p	chr11, chr21
MIMAT0000097	hsa-miR-99a-5p	chr21
