# Supplementary material for: Association between fetal sex and maternal plasma microRNA responses to prenatal alcohol exposure: evidence from a birth outcome-stratified cohort
Source: Biol Sex Differ. 2020 Sep 10;11:51. doi: 10.1186/s13293-020-00327-2 (PMC7488011; doi:10.1186/s13293-020-00327-2)
Supplement: Supplementary file 5 — Additional file 5. Significant alcohol-sensitive, fetal sex-specific miRNAs (Effect-Size Bootstrap). Table includes sex-segregated miRNAs that exhibited median effect sizes that were outside the range of the 95% confidence estimate for the composite sample. The table shows the median effect size for each of the composite and sex-segregated analyses. [file 13293_2020_327_MOESM5_ESM.xlsx]

## Sheet: Second Trimester HEa
Second Trimester		HEa
Male Specific			Median Effect Size Bootstrap								Female Specific			Median Effect Size Bootstrap
Mimat	Name	Chromosomal location	Composite Sample	Male Samples	Female Samples						Mimat	Name	Chromosomal location	Composite Sample	Male Samples	Female Samples
MIMAT0004502	hsa-miR-28-3p	3	-0.39	-0.57	0.27						MIMAT0000083	hsa-miR-26b-5p	2	-0.55	-0.34	-1.11
MIMAT0003249	hsa-miR-584-5p	5	-0.38	-0.51	0.19						MIMAT0003884	hsa-miR-454-5p	17	-0.76	-0.33	-1.51
MIMAT0000243	hsa-miR-148a-3p	7	-0.59	-0.61	-0.58						MIMAT0001631	hsa-miR-451a	17	0.44	-0.1	0.65
MIMAT0004703	hsa-miR-335-3p	7	-0.73	-0.9	-0.72						MIMAT0000426	hsa-miR-132-3p	17	-0.08	-0.31	0.62
MIMAT0000067	hsa-let-7f-5p	9	-0.41	-0.61	-0.22						MIMAT0003338	hsa-miR-660-5p	X	-0.18	-0.42	0.66
MIMAT0000062	hsa-let-7a-5p	11	-0.5	-0.68	0.01
MIMAT0006764	hsa-miR-320d	13	-0.69	-0.66	-0.65
MIMAT0000068	hsa-miR-15a-5p	13	-0.15	-0.56	0.02
MIMAT0000092	hsa-miR-92a-3p	13	-0.26	-0.54	0.26
MIMAT0004808	hsa-miR-625-3p	14	-0.68	-0.78	-0.42
MIMAT0000720	hsa-miR-376c-3p	14	-0.37	-0.61	0.03
MIMAT0000447	hsa-miR-134-5p	14	-0.47	-0.53	-0.44
MIMAT0000076	hsa-miR-21-5p	17	-0.51	-0.5	-0.63
MIMAT0005793	hsa-miR-320c	18	-0.07	-0.54	0.45
MIMAT0000421	hsa-miR-122-5p	18	-0.48	-0.63	0.03
MIMAT0000066	hsa-let-7e-5p	19	-0.44	-0.7	-0.28
MIMAT0000689	hsa-miR-99b-5p	19	-0.47	-0.56	-0.4
MIMAT0003326	hsa-miR-663a	20	-0.48	-0.56	-0.07
MIMAT0000096	hsa-miR-98-5p	X	-0.32	-0.64	-0.16
MIMAT0004570	hsa-miR-223-5p	X	-0.43	-0.53	-0.5
MIMAT0003339	hsa-miR-421	X	-0.48	-0.59	-0.26
MIMAT0004780	hsa-miR-532-3p	X	-0.49	-0.67	-0.4

## Sheet: Second Trimester HEua
Second Trimester		HEua
Male Specific			Median Effect Size Bootstrap								Female Specific			Median Effect Size Bootstrap
Mimat	Name	Chromosomal location	Composite Sample	Male Samples	Female Samples						Mimat	Name	Chromosomal location	Composite Sample	Male Samples	Female Samples
MIMAT0000081	hsa-miR-25-3p	7	0.186102	0.799244	-0.315603						MIMAT0000692	hsa-miR-30e-5p	1	-0.17966	0.543693	-1.08655
MIMAT0000062	hsa-let-7a-5p	11	-0.294276	-0.479463	0.175698						MIMAT0000231	hsa-miR-199a-5p	1	-0.50752	-0.01102	-1.03343
MIMAT0000077	hsa-miR-22-3p	17	0.361774	1.19416	-0.599895						MIMAT0000083	hsa-miR-26b-5p	2	-0.53572	-0.34745	-0.95455
MIMAT0000703	hsa-miR-361-5p	X	0.775731	1.47306	0.351175						MIMAT0000435	hsa-miR-143-3p	5	-0.59786	-0.32608	-0.94736
											MIMAT0000764	hsa-miR-339-5p	7	-0.60819	-0.24851	-1.36614
											MIMAT0004672	hsa-miR-106b-3p	7	-0.31794	0.496142	-1.40911
											MIMAT0000765	hsa-miR-335-5p	7	-0.38469	0.05045	-0.97361
											MIMAT0002177	hsa-miR-486-5p	8	0.528907	0.454827	0.680239
											MIMAT0000418	hsa-miR-23b-3p	9	-0.23272	0.077115	-0.88272
											MIMAT0000419	hsa-miR-27b-3p	9	-0.37558	0.373163	-1.04501
											MIMAT0000070	hsa-miR-17-5p	13	-0.75103	-0.52616	-1.05592
											MIMAT0009447	hsa-miR-1972	16	0.890137	0.55705	1.1899
											MIMAT0000761	hsa-miR-324-5p	17	-0.60044	-0.3382	-0.99312
											MIMAT0000762	hsa-miR-324-3p	17	-0.66185	-0.30493	-1.04916
											MIMAT0003884	hsa-miR-454-5p	17	-0.79937	-0.22192	-1.58582
											MIMAT0000443	hsa-miR-125a-5p	19	-0.52069	-0.33838	-0.90907
											MIMAT0000066	hsa-let-7e-5p	19	-0.68136	-0.446	-0.96843
											MIMAT0000451	hsa-miR-150-5p	19	-0.23882	0.138085	-1.11994
											MIMAT0000084	hsa-miR-27a-3p	19	-0.42315	-0.20285	-0.89456
											MIMAT0000101	hsa-miR-103a-3p	20	-0.52113	-0.28022	-0.93988

## Sheet: Third Trimester HEa
Third Trimester		HEa
Male Specific			Median Effect Size Bootstrap								Female Specific			Median Effect Size Bootstrap
Mimat	Name	Chromosomal location	Composite Sample	Male Samples	Female Samples						Mimat	Name	Chromosomal location	Composite Sample	Male Samples	Female Samples
MIMAT0003393	hsa-miR-425-5p	3	-0.591861	-0.709382	-0.265059						MIMAT0010133	hsa-miR-2110	10	-0.35225	-0.06983	-0.78014
MIMAT0000414	hsa-let-7g-5p	3	-0.367466	-0.556353	0.0458853						MIMAT0000423	hsa-miR-125b-5p	11	-0.50872	-0.21041	-0.96348
MIMAT0004509	hsa-miR-93-3p	7	0.000564731	-0.47945	0.369849						MIMAT0001629	hsa-miR-329-3p	14	-0.18234	0.269311	-0.86123
MIMAT0000086	hsa-miR-29a-3p	7	-0.0570268	-0.636141	0.416032						MIMAT0004748	hsa-miR-423-5p	17	0.28032	-0.27698	0.596718
MIMAT0000243	hsa-miR-148a-3p	7	-0.368954	-1.10979	0.40645						MIMAT0003308	hsa-miR-638	19	-0.17718	0.365861	-0.75823
MIMAT0003258	hsa-miR-590-5p	7	-0.369729	-0.897299	0.289804
MIMAT0000680	hsa-miR-106b-5p	7	-0.384832	-0.61675	0.389268
MIMAT0000067	hsa-let-7f-5p	9	-0.7371	-0.957951	-0.21096
MIMAT0000419	hsa-miR-27b-3p	9	-0.338049	-0.53844	0.178932
MIMAT0002809	hsa-miR-146b-5p	10	-0.428797	-0.528421	-0.22019
MIMAT0000075	hsa-miR-20a-5p	13	-0.43499	-0.568217	0.0341546
MIMAT0000068	hsa-miR-15a-5p	13	-0.0649081	-1.00269	0.263631
MIMAT0004808	hsa-miR-625-3p	14	-0.465243	-0.889705	-0.0739642
MIMAT0000452	hsa-miR-154-5p	14	-0.268017	-0.631564	0.287958
MIMAT0001340	hsa-miR-423-3p	17	-0.580768	-0.83919	-0.0210405
MIMAT0000076	hsa-miR-21-5p	17	-0.146097	-0.868396	0.0152177
MIMAT0000438	hsa-miR-152-3p	17	-0.254865	-0.654064	0.111323
MIMAT0000066	hsa-let-7e-5p	19	-0.33503	-0.548474	0.0204471
MIMAT0000064	hsa-let-7c-5p	21	-0.485969	-0.579627	-0.499213
MIMAT0000097	hsa-miR-99a-5p	21	-0.064226	-0.642367	0.437285
MIMAT0000455	hsa-miR-185-5p	22	-0.506462	-0.470703	-0.576572
MIMAT0004780	hsa-miR-532-3p	X	-0.561619	-0.722665	-0.366754
MIMAT0003338	hsa-miR-660-5p	X	0.0620031	-0.819485	0.16245
MIMAT0002876	hsa-miR-505-3p	X	-0.0996756	-0.642809	0.509878

## Sheet: Third Trimester HEua
Third Trimester		HEua
Male Specific			Median Effect Size Bootstrap								Female Specific			Median Effect Size Bootstrap
Mimat	Name	Chromosomal location	Composite Sample	Male Samples	Female Samples						Mimat	Name	Chromosomal location	Composite Sample	Male Samples	Female Samples
MIMAT0003393	hsa-miR-425-5p	3	-0.394017	-0.552592	-0.0481637						MIMAT0000232	hsa-miR-199a-3p	1	-0.44565	-0.22768	-0.67154
MIMAT0000087	hsa-miR-30a-5p	6	0.727993	0.953471	0.586132						MIMAT0005792	hsa-miR-320b	1	0.24682	-0.2208	1.06006
MIMAT0000067	hsa-let-7f-5p	9	-0.401899	-0.725611	0.391074						MIMAT0000083	hsa-miR-26b-5p	2	0.244723	-0.18143	0.656869
MIMAT0010133	hsa-miR-2110	10	-0.0220333	-0.5846	0.19319						MIMAT0000415	hsa-let-7i-5p	12	-0.28358	0.331229	-0.61104
MIMAT0000062	hsa-let-7a-5p	11	-0.281634	-0.4817	-0.0208626						MIMAT0000068	hsa-miR-15a-5p	13	0.510685	0.114275	0.614493
MIMAT0000075	hsa-miR-20a-5p	13	-0.220863	-0.419805	0.245045						MIMAT0001629	hsa-miR-329-3p	14	-0.31149	0.025609	-0.7486
MIMAT0005911	hsa-miR-1260a	14	-0.2474	-0.524079	-0.03215						MIMAT0000097	hsa-miR-99a-5p	21	0.474289	0.041859	0.79959
MIMAT0000447	hsa-miR-134-5p	14	-0.4854	-0.601442	-0.491365						MIMAT0004780	hsa-miR-532-3p	X	-0.38595	-0.11064	-0.71368
MIMAT0003322	hsa-miR-652-3p	X	0.62569	1.12488	0.28341
