# Supplementary material for: Association between fetal sex and maternal plasma microRNA responses to prenatal alcohol exposure: evidence from a birth outcome-stratified cohort
Source: Biol Sex Differ. 2020 Sep 10;11:51. doi: 10.1186/s13293-020-00327-2 (PMC7488011; doi:10.1186/s13293-020-00327-2)
Supplement: Supplementary file 7 — Additional file 7. Table showing the 10 chromosome pairs with the greatest increase in significant cross correlations in either the HEa or HEua groups, relative to the UE group, for pregnancies with male and female fetuses. Percentage of chromosome pair change (%change)= [((no. of significant cross-correlations between miRNAs on a chromosome pair in alcohol exposed group) – (no. of significant cross-correlations between miRNAs on the same chromosome pair in the control, UE, group) * 100)/(no. of significant cross-correlations between miRNAs on the same chromosome pair in the control group)]. [file 13293_2020_327_MOESM7_ESM.xlsx]

## Sheet: Female
Second Trimester					Second Trimester					Third Trimester					Third Trimester
HEa vs UE (female infants)					HEua vs UE (female infants)					HEa vs UE (female infants)					HEua vs UE (female infants)
Rank	Chr.	Chr.	%change		Rank	Chr.	Chr.	%change		Rank	Chr.	Chr.	%change		Rank	Chr.	Chr.	%change
1	8	10	1400		1	21	X	1100		1	21	14	1300		1	18	1	400
2	21	X	1300		2	18	8	800		2	21	7	800		2	22	10	300
3	21	19	1200		3	17	4	800		3	14	6	800		3	19	9	300
4	18	8	900		4	8	10	600		4	20	3	700		4	18	16	300
5	21	8	900		5	8	12	600		5	20	8	700		5	22	2	200
6	13	16	900		6	19	X	567		6	19	8	700		6	14	6	200
7	18	11	900		7	3	4	500		7	20	14	500		7	20	8	200
8	6	X	800		8	3	18	500		8	21	16	500		8	20	9	200
9	18	3	800		9	4	X	500		9	20	17	500		9	21	17	200
10	7	16	800		10	6	X	500		10	20	19	500		10	20	17	200
					11	12	13	500

## Sheet: Male
Second Trimester					Second Trimester					Third Trimester					Third Trimester
HEa vs UE (male infants)					HEua vs UE (male infants)					HEa vs UE (male infants)					HEua vs UE (male infants)
Rank	Chr.	Chr.	%change		Rank	Chr.	Chr.	%change		Rank	Chr.	Chr.	%change		Rank	Chr.	Chr.	%change
1	11	2	600		1	11	2	400		1	13	10	800		1	13	10	400
2	20	1	300		2	16	X	238		2	8	1	658		2	20	9	300
3	12	2	200		3	5	2	200		3	3	6	600		3	8	1	257
4	12	10	200		4	5	6	200		4	15	1	500		4	2	6	200
5	20	13	200		5	9	20	200		5	9	10	500		5	15	1	200
6	10	1	167		6	12	2	200		6	21	13	500		6	2	18	200
7	20	3	150		7	20	16	200		7	18	1	450		7	3	6	150
8	21	7	150		8	20	1	200		8	12	1	350		8	2	16	150
9	13	1	144		9	20	3	200		9	6	1	333		9	10	X	120
10	15	X	133		10	20	9	200		10	6	17	333		10	3	3	120
